# Supplementary material for: Epidemiology of SARS-CoV-2 Infection in Italy Using Real-World Data: Methodology and Cohort Description of the Second Phase of Web-Based EPICOVID19 Study
Source: Int J Environ Res Public Health. 2022 Jan 24;19(3):1274. doi: 10.3390/ijerph19031274 (PMC8835202; doi:10.3390/ijerph19031274)
Supplement: Supplementary file 1 [file ijerph-19-01274-s001.zip]

Archive with 3 entries (3 files):
- ANNEX 1 - Phase II EPICOVID19 questionnaire.pdf
- Membership EPICOVID19 Working Group.pdf
- Supplementary material.pdf
